# Supplementary material for: Cannabidiol-Loaded Mixed Polymeric Micelles of Chitosan/Poly(Vinyl Alcohol) and Poly(Methyl Methacrylate) for Trans-Corneal Delivery
Source: Pharmaceutics. 2021 Dec 13;13(12):2142. doi: 10.3390/pharmaceutics13122142 (PMC8703866; doi:10.3390/pharmaceutics13122142)
Supplement: Supplementary file 1 [file pharmaceutics-13-02142-s001.zip]

Archive with 1 entries (1 files):
- pharmaceutics-1492957-supplementary.pdf
